# Supplementary material for: Chromothriptic Translocation t(1;18): A Paradigm of Genomic Complexity in a Child with Normal Intellectual Development and Pyridoxine-Dependent Epilepsy
Source: Genes (Basel). 2025 Nov 5;16(11):1334. doi: 10.3390/genes16111334 (PMC12652939; doi:10.3390/genes16111334)
Supplement: Supplementary file 1 [file genes-16-01334-s001.zip]

Archive with 1 entries (1 files):
- genes-3969899-supplementary.pdf
